# Supplementary material for: FBW7 couples structural integrity with functional output of primary cilia
Source: Commun Biol. 2021 Sep 13;4:1066. doi: 10.1038/s42003-021-02504-4 (PMC8438042; doi:10.1038/s42003-021-02504-4)
Supplement: Supplementary file 4 — Supplementary Data 1 [file 42003_2021_2504_MOESM4_ESM.xlsx]

## Sheet: Fig. 1
B				C			D			E
Fbxw7f/f	Ubc-CreERT2;Fbxw7f/f			Fbxw7f/f	Ubc-CreERT2;Fbxw7f/f		Fbxw7f/f	Ubc-CreERT2;Fbxw7f/f		Fbxw7f/f	Ubc-CreERT2;Fbxw7f/f
0.0734	0.0795			84.5934	96.7447		4.6311	4.4769		0.2154	0.2245
0.063	0.0828			53.9648	55.9224		3.5673	3.4752		0.2812	0.2923
0.1017	0.0763			91.403	51.4393		4.5793	3.6007		0.2151	0.2773
0.112	0.0729			141.087	61.6222		4.7161	3.7807		0.2108	0.2656
0.1014	0.05			143.762	45.4931		5.0755	3.1341		0.1983	0.3207
0.0702	0.0646			104.966	38.7539		4.2428	3.4246		0.2402	0.2912
0.0961	0.0524			94.9226	22.4757		4.3921	3.0669		0.2318	0.3346
0.1245	0.068			178.156	69.704		5.4079	3.7322		0.1874	0.2716
0.1017				130.957			5.0119			0.2006
0.0886				112.259			5.055			0.1989
F				G			H			I
Fbxw7f/f	Ubc-CreERT2;Fbxw7f/f			Fbxw7f/f	Ubc-CreERT2;Fbxw7f/f		Fbxw7f/f	Ubc-CreERT2;Fbxw7f/f		Fbxw7f/f	Ubc-CreERT2;Fbxw7f/f
0.0376	0.0391			0.4786	0.4998		10534.4	7034.29		0.405087	0.47656
0.0434	0.0553			0.4745	0.48		6150.13	5778.21		0.237751	0.292864
0.0494	0.0493			0.5116	0.4821		11841.1	9476.46		0.303815	0.274562
0.0462	0.0435			0.4673	0.4728		12065.4	8847.42		0.501434	0.480118
0.0394	0.0405			0.4898	0.4932		11708.5	8578.67		0.433753	0.218019
0.0374	0.049			0.4812	0.5148		13968	9725.19		0.358264	0.37681
0.0474	0.0492			0.4734	0.5145		13162.8	9332.46		0.267222	0.414047
0.0451	0.0409			0.4294	0.4613
0.0427				0.4722
0.0405				0.4686

## Sheet: Fig. 2
B			D			E
mock	4OHT		pcDNA3	sgFbxw7		pcDNA3	sgFbxw7
66.36	48.84		72	41		2.554	1.659
86.5	47.17		84	40		2.97	1.343
52	21		54	20		2.711	2.047
58.13	25.3					2.879	2.701
						3.669	1.554
						1.299	1.356
						3.719	1.547
						6.005	1.853
						2.614	0.593
						2.906	1.816
						2.237	1.367
						2.709	0.832
						1.996	1.381
						1.986	1.657
						2.554	2.188
						4.389	1.608
						3.439	1
						4.327	1.6
						4.744	1.794
						2.589	2.807
						2.961	1.106
						2.841	1.188
						2.839	0.792
						3.507	2.525
						3.086	1.157
						3.383	1.139
						3.419	0.963
						2.726	2.878
						2.477	2.596
						2.341	1.486
						1.978	2.873
						2.967	2.749
						2.165	1.945
						2.831	2.129
						2.307	2.062
						2.558	1.937
						2.617	3.137
						1.678	2.894
						2.58	2
						3.71	0.817
						2.611	2.954
						3.613	1.27
						1.59	1.107
						3.588	1.128
						3.927	1.584
						2.986	1.597
						2.51	2.201
						2.813	2.367
						2.202	0.996
						1.612	0.977
						2.668	3.267
						2.838	1.473
						2.202	2.422
						3.499	1.488
						3.049	2.263
						3.653	1.653
						2.896	0.713
						4.133	1.303
						2.618	3.122
						2.347	2.927
						2.604	2.334
						2.862	2.424
						2.923	4.618
						3.134	1.504
						2.986	2.345
						3.222	1.726
						4.383	2.513
						3.155	2.533
						2.122	0.486
						3.023	0.486
						2.912	1.721
						2.42	1.24
						2.03	2.697
						3.524	2.493
						2.295	1.736
						3.594	2.117
						3.455	2.621
						2.705	2.728
						2.044	2.787
						2.42	1.864
						4.509	2.248
						1.955	0.504
						2.272	0.901
						2.931	2.208
						2.046	1.438
						2.812	0.883
						3.581	1.957
						3.046	2.427
						3.649	1.821
						5.248	0.845
						3.665	2.224
						2.107
						1.792
						4.388
						4.299
						3.409
						4.181
						4.451
						5.01
						4.842
						2.804
						3.06
						2.89
						2.472
						2.118
						2.412
						2.054
						3.192
						3.719
						3.281
						3.176
						4.892
						2.093
						2.216
						3.545
						2.422

## Sheet: Fig. 3
C								D								E
	WT			Fbxw7 KO					WT			Fbxw7 KO					WT			Fbxw7 KO
Fbxw7	1	1	1	0.114758	0.034039	0.0866694		Fbxw7	1	1	1	0.084105	0.146266	0.138857		Fbxw7	1	1	1	0.328356	0.571041	0.281265
Runx2	1	1	1	0.0567199	0.273258	0.214146		Runx2	1	1	1	0.146266	0.493686	0.308498		Runx2	1	1	1	0.071463	0.247414	0.314253
Osx	1	1	1	0.00127525	0.122853	0.0589921		Osx	1	1	1	0.072377	0.228458	0.237062		Osx	1	1	1	0.02024	0.171943	0.244855
Ocn	1	1	1	0.00552427	0.011425	0.255548		Ocn	1	1	1	0.002785	0.014495	0.142431		Ocn	1	1	1	0.00106	0.11344	0.031577
Opnt	1	1	1	0.329877	1.47939	0.271998		Opnt	1	1	1	0.321227	0.849685	1.01631		Opnt	1	1	1	0.393199	0.692555	0.223756
Alp	1	1	1	0.030501	0.170755	0.14276		Alp	1	1	1	0.082279	0.300409	0.318272		Alp	1	1	1	0.026522	0.091505	0.378929

## Sheet: Fig. 4
E							F						K							L
WT	Fbxw7KO	Nde1KO	Fbxw7 Nde1KO				WT	Fbxw7KO	Nde1KO	Fbxw7 Nde1KO			WT	Fbxw7KO	Nde1KO	Fbxw7 Nde1KO				WT	Fbxw7KO	Nde1KO	Fbxw7 Nde1KO
84.62	60.67	89.92	88.2				2.488	2.082	3.252	2.568			81.82	45.45	77.36	82.89				2.901	1.354	2.757	1.766
83.8	52.14	90.4	92.21				2.759	1.393	1.784	3.828			83.33	50.54	90.57	78.38				3.329	1.374	3.462	1.673
82.22	54.69	90.91	91.39				2.807	1.654	2.874	3.647			83.02	52.22	87.91	89.13				3.213	1.493	3.031	1.837
86.8	50	71.8	80.3				1.937	2.63	3.13	3.31										2.405	1.498	2.811	2.255
							2.709	2.304	2.976	3.869										3.8	1.575	2.762	1.999
							2.24	1.221	3.92	2.953										1.448	1.425	2.551	2.875
							2.242	2.202	2.73	2.251										2.194	1.929	2.573	2.939
							2.859	1.246	2.263	3.02										2.373	1.583	2.038	2.417
							2.318	0.945	2.686	4.017										2.004	1.504	3.092	2.433
							2.68	0.934	3.229	2.576										2.574	1.089	2.918	2.976
							2.928	1.251	2.504	3.234										2.382	1.236	2.797	3.573
							2.188	2.853	2.556	2.439										1.93	2.131	3.026	2.689
							2.305	1.545	2.563	2.389										3.18	2.068	2.655	3.265
							2.525	1.901	1.095	2.906										2.842	1.817	3.215	2.367
							3.264	2.214	3.338	2.115										2.178	1.091	4.015	2.047
							2.981	1.493	2.389	4.695										2.171	1.393	2.426	2.148
							2.425	1.623	3.756	2.108										3.279	1.195	2.426	2.676
							2.302	2.88	2.498	2.733										2.32	1.638	2.649	2.777
							2.292	2.842	3.596	3.472										2.471	1.563	4.174	2.676
							1.584	2.246	2.443	2.24										2.271	0.968	3.045	2.166
							2.192	1.228	3.205	3.56										2.217	1.776	2.253	2.488
							2.24	2.242	2.698	2.85										2.251	1.109	3.609	2.536
							2.025	2.232	2.488	2.505										2.396	1.786	2.483	3.588
							2.599	2.201	3.077	3.441										2.787	1.537	2.233	3.248
							2.444	1.966	3.129	3.665										3.11	2.516	2.917	3.907
							1.914	1.229	2.86	2.975										2.855	1.65	2.021	2.897
							2.669	2.608	2.991	2.69										2.417	1.209	3.347	2.661
							2.278	2.466	2.734	2.472										1.897	0.626	3.091	4.086
							2.255	1.349	1.839	2.251										2.607	1.244	2.246	4.276
							2.377	2.087	2.213	3.743										2.652	2.107	1.651	3.144
							2.674	1.343	2.241	2.438										2.995	2.297	2.734	3.93
							2.981	1.742	2.385	1.727										2.89	1.359	2.669	2.573
							2.023	0.749	2.654	2.853										2.21	2.124	2.625	3.55
							2.004	2.637	1.612	2.463										3.264	1.726	1.86	2.276
							2.364	2.134	3.524	1.687										2.932	2.082	3.552	3.659
							2.382	1.124	4.079	3.983										2.097	1.538	3.175	3.958
							2.173	1.947	2.288	5.232										2.415	1.536	2.779	3.779
							2.501	2.112	2.17	3.165										1.563	1.38	2.462	3.211
							2.563	2.232	2.775	3.143										1.73	2.66	2.166	3.472
							2.64	1.324	2.889	2.845										2.736	1.417	2.014	4.446
							2.49	2.636	2.569	2.952										2.685	1.589	3.144	2.932
							2.237	2.297	3.068	3.631										2.203	1.85	2.032	2.865
							2.058	2.445	3.042	2.96										2.379	1.852	3.632	2.905
							2.583	1.709	2.363	2.104										2.322	2.184	2.851	2.829
							2.653	3.132	2.976	3.227										2.402	1.221	3.704	2.832
							1.591	1.712	2.788	2.809										3.016	1.364	3.519	2.986
							2.356	1.617	2.553	3.196										2.846	1.121	3.881	2.864
							2.217	1.885	3.094	3.032										3.241	1.104	2.341	2.527
							2.069	1.937	2.937	2.628										2.927	2.248	1.819	2.091
							2.248	2.971	1.948	2.997										3.028	1.775	2.885	2.025
							3.341	2.468	3.32	1.507										2.273	1.958	1.932	3.071
							2.828	1.984	3.458	2.438										2.354	1.671	1.678	2.917
							1.983	1.797	2.48	3.085										2.241	2.087	2.12	2.367
							2	1.968	1.899	2.091										2.508	2.228	2.274	3.458
							2.403	1.572	2.866	4.009										3.334	1.752	3.426	2.662
							2.383	2.528	3.938	1.767										1.627	1.859	5.884	2.721
							2.36	2.053	2.134	3.359										3.165	1.424	4.071	2.852
							1.965	0.977	2.28	3.053										2.409	1.126	1.772	1.943
							1.969	1.941	2.818	1.724										1.855	1.298	4.076	3.109
							2.546	2.671	3.129	4.041										3.371	2.54	3.874	2.519
							2.213	2.034	2.636	2.879										2.327	1.003	3.445	2.633
							2.474	1.81	2.171	3.115										1.636	0.889	2.99	2.618
							2.177	2.1	2.828	2.513										2.405	1.334	2.426	3.426
							2.671	2.308	3.415	1.731										3.083	1.667	3.183	3.452
							2.772	2.369	3.013	3.189										2.189	2.403	3.204	2.348
							2.848	1.364	3.87	3.547										2.211	1.602	3.125	2.896
							1.958	2.128	3.381	1.894										2.079	1.414	2.28	1.961
							1.91	1.413	3.459	2.382										3.137	1.734	2.223	2.51
							1.675	1.24	3.215	2.133										4.556	1.423	3.268	2.828
							2.997	1.728	2	2.656										2.816	1.547	1.955	2.25
							2.113	1.36	3.707	2.611										4.124	1.523	2.395	2.383
							2.241	3.253	3.139	2.519										2.142	1.669	4.208	2.084
							1.645	1.237	3.185	1.896										2.933	2.015	3.284	2.378
							3.046	2.131	2.654	3.251										2.32	1.836	2.985	2.532
							2.448	1.917	2.998	3.773										2.634	1.38	3.015	3.391
							1.687	2.225	2.6	2.354										2.509	1.147	3.357	2.563
							2.196	2.48	2.112	3.168										2.473	1.736	2.538	3.108
							2.235	2.309	2.659	4.767										3.354	1.788	2.994	2.639
							2.888	1.873	2.053	2.562										3.358	1.262	3.539	3.438
							2.256	2.356	2.612	3.145										2.501	1.924	3.464	2.152
							3.341	1.606	2.604	3.161										3.316	1.141	2.666	3.151
							2.613	1.946	2.108	3.062										2.992	2.116	2.485	3.011
							2.389	1.121	2.595	2.371										2.809	1.693	2.89	2.766
							2.061	2.481	3.157	3.612										2.351	2.046	1.897	3.015
							3.54	2.291	2.691	2.41										3.279	0.91	2.817	2.557
							2.265	2.595	3.333	1.209										2.86	1.275	3.226	2.605
							2.322	2.435	2.578	3.847										1.64	1.525	1.716	2.411
							2.511	1.767	3.517	2.356										1.644	1.616	1.543	1.848
							2.438	2.335	2.534	2.474										1.978	1.201	3.58	2.852
							2.919	1.116	2.082	1.903										2.952	1.267	3.954	2.496
							3.066	2.038	2.502	3.998										2.677	1.131	1.725	2.97
							2.894	1.734	3.157	1.894										2.444	1.064	3.947	3.169
							4.243	2.588	3.091	4.009										2.275	1.625	2.112	4.204
							2.709	1.979	1.776	2.466										3.616	2.165	2.406	2.994
							3.143	1.254	2.654	3.288										2.431	2.077	2.596	2.563
							2.239	1.542	1.97	1.899										2.187	1.481	2.897	2.763
							2.372	1.958	2.37	1.678										1.817	2.032	1.368	3.441
							2.643	2.342	3.35	2.446										2.442	1.548	1.843	2.26
							2.414	2.312	3.577	3.655										3.347	1.929	2.845	2.638
							2.411	1.359	3.07	2.782										2.39	1.968	2.821	2.761
							2.155	2.658	2.385	1.981										2.613	1.999	3.116	2.525
							1.968	1.873	2.317	3.54										2.096	2.289	2.52	2.484
							2.773	2.191	2.544	2.481										2.801	0.955	2.45	2.674
							2.5	1.493	2.559	2.605										2.772	1.225	2.222	2.434
							2.141	1.219	2.034	2.498										2.372	1.404	3.174	3.007
							2.021	2.05	2.908	2.995										2.102	1.798	2.857	3.189
							2.643	2.063	2.559	1.848										2.118	2.423	2.718	4.044
							2.385	1.948	2.709	4.449										2.218	1.58	2.721	2.965
							2.118	1.616	3.042	4.016										1.962	2.237	2.423	3.279
							2.638	1.116	2.976	3.008										2.457	1.607	2.8	5.726
							2.823	1.664	2.616	3.714										2.466	1.751	2.837	2.496
							3.517	1.147	2.23	3.697										2.356	1.504	3.152	2.752
							2.786	1.994	3.455	1.654										2.13	1.569	1.816	3.612
							2.676	1.88	4.085	3.411										3.259	1.385	1.768	2.765
							2.611	2.131	2.169	2.754										2.459	1.483	4.007	3.731
							2.698	1.852	3.555	3.052										2.263	1.49	2.667	2.624
							3.337	1.682	2.325	4.785										2.678	1.748	2.181	3.056
							3.072	1.929	3.363	3.022										2.278	0.884	2.177	3.064
							3.029	0.818	2.416	2.18										1.967	1.527	2.306	3.849
							2.675	1.343	2.506	2.238										2.38	1.839	3.284	3.118
							1.733	2.071	2.033	2.517										2.241	2.883	2.337	1.941
							2.468	1.932	2.737	3.339										2.912	1.424	2.467	3.936
							2.682	1.963	1.555	3.234										3.007	0.713	2.011	3.075
							2.125	2.532	2.54	3.614										1.392	1.705	2.955	4.803
							1.963	2.594	3.03	2.8										2.154	1.403	3.3	2.993
							2.545	1.32	3.342	2.438										3.017	0.871	3.29	3.552
							3.029	0.832	2.232	3.854										2.742	2.304	4.462	2.027
							2.58	2.12	3.547	3.469										2.272	1.301	2.737	2.317
							2.442	1.806	3.05	2.318										2.223	1.999	2.337	2.146
							3.263	2.209	2.631	3.284										2.778	1.519	2.049	2.878
							3.114	1.726	2.607	2.678										1.997	1.875	2.604	2.495
							2.952	2.375	2.795	3.794										2.126	1.264	2.465	3.581
							2.964	0.961	2.21	4.277										3.916	1.697	2.14	2.571
							2.538	2.418	3.584	2.515										3.129	1.672	2.976	4.852
							2.474	2.953	2.545	2.753										2.809	1.584	3.054	4.149
							2.818	1.86	2.084	2.521										3.018	1.77	3.57	3.287
							2.603	2.48	3.337	3.1										3.114	1.281	3.392	4.42
							2.459	1.374	3.296	2.149										2.551	1.517	3.699	3.577
							3.304	2.026	3.234	1.488										3.178	1.18	1.792	3.13
							3.478	1.79	2.728	3.068										2.516		2.389	3.659
							2.404	1.501	3.118	3.1										2.549		2.309	3.145
							1.612	1.384	2.358	2.282										2.431		2.561	2.697
							2.025	2.247	3.076	3.119										3.098		2.633	3.689
							2.432	1.976	2.805	2.395										2.251		1.327	2.899
							3.644	0.605	3.081	3.911										2.591		3.295	3.39
							2.026	1.979	1.871	2.754										2.766		3.039	2.154
							2.406	2.118	3.059	2.715												2.372	2.361
							2.222	1.045	2.15	3.849												3.054	2.722
							1.386	2.738	2.019	3.234												3.476	3.038
							2.571	2.581	2.736	3.551												3.729	2.911
							2.183	2.029	2.558	2.604												2.127	3.301
							2.212	2.108	2.242	2.741												3.193	2.029
							2.485	2.095	3.808	2.979												2.874	2.123
							2.107	2.557	3.356	2.677												3.187	2.171
							1.779	1.798	3.003	3.512												2.124	3.724
							1.828	2.003	3.255	3.085												1.359	2.358
							3.157	1.793	2.53	2.895												1.893	2.353
							1.505	2.996	1.452	3.325												1.384	2.958
							2.825	1.779	2.272	2.997												2.988	4.066
							2.83	2.105	3.529	3.492												3.263	3.329
							2.147	1.941	3.286	2.671												2.721	2.997
							2.493	3.105	2.279	3.439												2.679	2.1
							1.955	2.007	3.457	2.019												2.146
							1.579	2.054	3.182	2.987												1.567
							2.558	1.903	2.233	2.461												3.628
							2.22	1.973	2.876	4.403												3.745
							1.838	2.4	2.48	3.796												2.262
							1.86	2.105	2.969	3.892												2.518
							2.56	2.093	2.463	3.509
							2.286	1.12	2.518	3.141
							1.935	2.113	2.962	3.224
							2.464	1.737	2.571	1.288
							1.389	1.193	1.24	3.11
							2.874	1.853	3.218	2.369
							2.773	2.408	2.445	3.866
							1.699	1.412	2.711	3.723
							1.934	2.24	2.313	2.785
							3.168	1.478	2.082	2.912
							3.67	0.928	1.86	3.947
							1.317	3.335	2.683	2.755
							1.842	2.315	2.535	2.415
							2.603	1.86	1.994	1.687
							2.335	1.944	2.853	3.224
							2.141	1.412	2.809	3.491
							1.612	2.087	2.432	4.298
							2.183	1.158	2.781	3.348
							3.047	1.894	3.1	4.04
							2.396	2.307	2.166	2.518
							2.48	2.587	2.518	4.49
							2.566	2.092	2.897	3.182
							2.141	2.882	3.525	4.238
							2.575	2.824	2.728	2.678
							2.363	2.066	2.108	3.554
							2.239	2.743	2.999	1.806
							2.963	1.111	3.353	3.169
							2.101	1.48	3.249	2.88
							2.452	2.317	2.831	3.717
							2.311	1.695	2.378	3.949
							2.608	2.201	1.853	1.944
							2.252	2.656	1.843	4.384
							2.255	2.574	2.823	2.624
							2.507	2.583	2.401	1.776
							2.963	2.48	2.096	2.654
							2.228	1.797	2.215	3.482
							2.845	1.945	2.229	4.402
							2.364	0.551	2.505	5.334
							1.832	1.976	2.93	2.981
							2.535	1.628	1.696	2.992
							1.962	1.713	1.736	2.33
							1.662	1.728	3.43	2.48
							1.512	2.751	4.049	1.803
							1.868	2.272	2.793	3.57
							2.382	2.206	2.54	1.341
							2.761	0.862	3.28	2.274
							2.59	1.979	4.237	2.909
							2.098	2.093	2.133	3.048
							3.007	1.23	3.028	3.892
							2.821		2.746	2.667
							2.656		2.308	3.285
							1.936		5.095	3.665
							2.455		2.673	3.552
							2.629		6.108	2.694
							2.012		3.921	2.959
							2.741		3.625	3.597
							2.425		2.904	2.908
							2.649		3.751	2.385
							2.775		3.72	4.583
							2.543		2.731	2.982
							2.267		3.596	3.1
							1.778		3.779	2.755
							2.563		3.494	3.528
							2.773		3.918	4.51
							1.565		2.67	3.285
							2.281		2.789	4.591
							1.752		2.868	2.829
							2.495		2.53	4.482
							2.001		2.783	3.259
							2.568		3.348	3.245
							2.423		3.448	3.077
							1.523		3.51	2.464
							2.853		3.077	3.257
							2.273		2.943	4.325
							1.927		4.34	3.103
							2.187		2.079	3.132
							1.575		1.831	2.81
							1.69		2.011	3.156
							1.814		2.753	3.496
							2.071		2.502	4.645
							1.969		3.1	2.635
							2.158		2.573	2.767
							2.887		3.986	3.303
							2.21		2.634	3.197
							1.766		2.612	3.02
							1.979		3.264	4.965
							2.907		3.234	2.687
							1.845		3.997	2.919
							2.259		2.513	2.55
							1.885		3.082	2.213
							1.845		2.927	5.248
							2.308		2.932	3.373
							2.378		3.056	3.902
							2.018		3.373	3.408
							1.977		2.984	2.808
							2.523		3.61	2.775
							1.914		2.556	3.176
							2.691		3.25	3.216
							1.805		5.121	5.096
							2.317		4.282	3.176
							2.719		3.892	2.721
							2.84		3.284	2.416
							2.766		3.108	2.969
							2.458		3.6	5.349
							2.266		3.314	2.645
							2.484		2.109	2.453
							3.166		4.057	2.872
							2.425		3.108	3.256
							2.773		4.167	3.003
							3.231		3.104	2.196
							2.61		1.866	1.697
							2.301		3.415	4.36
							2.77		3.379	3.39
							2.314		2.415	2.924
							2.377		3.867	5.084
							2.598		2.734	3.267
							2.037		3.122	4.28
							2.835		2.787	5.065
							1.964		2.53	2.52
							3		2.906	2.855
							1.715		2.861	2.754
							2.381		2.547	3.472
							1.514		2.677	2.607
							2.298		3.002	3.538
							2.06		2.595	1.961
							1.591		2.863	3.089
							3.128		3.872	3.342
							2.92		2.612	4.479
							1.794		2.976	2.731
							2.477		3.032	2.332
							2.52		3.129	3.406
							2.604		2.813	3.094
							2.647		3.374	3.072
							1.673		2.894	5.928
							2.511		3.994	2.999
							3.31		3.1	1.736
							2.861		2.934	2.294
							1.894		3.825	4.131
							3.59		2.749	3.058
							2.965		2.722	3.518
							1.849		3.799	3.057
							1.766		3.775	3.936
							2.302		4.167	2.903
							2.051		2.495	2.498
							2.599		3.122	2.599
							1.954		3.594	3.027
							3.332		3.505	2.927
							3.007		3.442	3.268
							3.359		3.401	2.196
							2.628		2.474	2.632
							3.05		3.922	2.519
							3.029		3.62	2.532
							2.215			5.853
							2.738			2.48
							2.429			2.089
							2.379			4.168
							2.365			2.889
							1.895			3.141
							2.361			2.951
							3.406			3.002
							3.189			4.375
							2.369			2.569
							2.251			3.172
							1.717			2.981
							2.241			2.952
							1.865			3.707
							1.786			3.152
							2.876			2.589
							2.365			3.16
							2.787			3.027
							2.39			3.642
							2.305			4.4
							4.164			3.887
							1.811			3.615
							3.249			2.115
							2.75			3.567
							2.382			3.501
							2.911			3.256
							2.754			2.602
							1.87			2.733
							2.558			2.788
							2.048			2.967
							1.898			3.778
							3.015			2.492
							2.067			3.477
							2.789			2.21
							2.304			2.396
							2.468			4.069
							3.116			3.073
							4.108			2.944
							2.17			2.794
							1.997			3.617
							1.545			4.196
							2.79			2.643
							2.383			2.616
							2.089			3.557
							3.268			2.69
							1.869			3.618
							2.304			2.863
							2.915			2.175
							2.927			3.622
							2.068			2.876
							2.566			3.866
							2.715			3.186
							2.051			2.857
							2.186			3.965
							2.031			3.132
							2.534			2.705
							1.803			3.228
							2.708			3.945
							2.411			2.664
							2.679			1.895
							2.86			3.14
							2.691			2.878
							3.242			2.52
							2.355			4.476
							2.927			3.696
							2.291			2.663
							1.545			4.516
							2.891			2.782
							3.589			2.991
							3.022			2.66
							2.923			3.814
							1.896			2.15
							1.986			2.556
							2.575			3.257
							2.143			4.361
							2.041			3.096
							1.616			3.096
							3.462			2.897
							2.221			2.775
							2.037			2.235
							2.911			2.507
							2.091			4.339
							2.022			3.664
										2.218
										1.854
										2.344
										2.162
										3.256
										2.912
										3.058
										2.539
										3.433
										4.532
										2.565
										2.691
										3.052
										3.545
										2.811
										2.608
										2.76
										3.173
										4.188

## Sheet: Fig. 5
C						D						E
WT	Fbxw7KO	Nde1KO	Fbxw7 Nde1KO			WT	Fbw7KO	Nde KO	Fbxw7 Nde1KO			WT	Fbw7KO	Nde KO	Fbxw7 Nde1KO
1	0.00108036	0.000583512	0.462038			1	0.539614	0.65293	0.849685			1	0.25349	0.210224	0.396392
1	0.0380149	0.0405513	0.478929			1	0.792784	0.523042	0.982821			1	0.212421	0.229251	0.364755
1	0.0400219	0.0264096	0.415595			1	0.64842	0.584389	0.643941			1	0.466516	0.294227	0.80107
1	0.00770418	0.00946886	0.390625			1	0.404721	0.474671	0.714497

## Sheet: Fig. 6
A						B						C
WT	Fbxw7KO	Nde1KO	Fbxw7 Nde1KO			WT	Fbxw7KO	Nde1KO	Fbxw7 Nde1KO			WT	Fbw7KO	Nde1KO	Fbxw7KO Nde1KO
1	0.578783	0.363852	0.787439			1	0.627969	0.44033	0.923091			1	0.554785	0.709562	1.06069
1	0.523658	0.395746	0.788687			1	0.813249	0.312264	0.773324			1	0.685391	0.917004	1.20581
1	0.630971	0.586166	0.875506			1	0.689115	0.452431	1.17484			1	0.685391	0.885768	1.27456
						1	0.596742	0.390998	0.917143
D											H
pcdna	0.06ug GLI2	0.125ug GLI2	0.25ug GLI2	0.5ug NDE1	0.06ug GLI2+0.5ug NDE1	0.125ug GLI2 0.5ug NDE1	0.25ug GLI2 0.5ug NDE1				WT	Nde1KO
1	6.69562	11.417	14.3264	0.726733	13.3468	17.6563	30.4936				2.18102	0.51086
1	6.65477	12.0127	14.883	1.11189	9.87377	19.9685	27.0084				4.50028	0.192022
1	6.59245	9.64699	16.7135	1.14474	10.3197	25.2319	31.2236				2.18807	1.97742
											3.16262	2.99584
											2.38659	2.27664
E											3.56	0.560891
pcdna	0.091ug GLI2	0.18ug GLI2	0.36ug GLI2	0.7ug NDE1	0.091ug GLI2+0.7ug NDE1	0.18ug GLI2 0.7ug NDE1	0.36ug GLI2 0.7ug NDE1				2.39195	0.579804
1	11.8413	10.4696	12.7924	2.59046	24.7175	31.2909	29.3909				3.66581	1.7545
1	9.32532	10.335	11.3223	2.46241	24.4694	32.6369	24.9771				2.49467	1.43952
1	10.5532	8.28057	12.2179	2.72192	25.3211	29.8321	30.3741				12.2487	2.58843
											7.72977	2.13377
											2.11497	3.55801
											3.93151	6.06961
											7.47964	6.29969
											14.1031	5.17448
											8.40465	1.37123
											2.06818	1.3104
											2.00278	0.285448
											9.72706	0.881168
											8.81733	0.519117
											3.55515	0.596044
											9.47883	1.91676
											8.74872	0.674318
											8.26429	0.335872
											3.68615	0.10601
											0.808383	2.17023
											6.88361	1.24687
											3.15309	0.509938
											4.75432	1.81479
											10.7867	1.86512
											11.5773	0.500016
											10.5851	0.279854
											12.4627	2.10591
											4.88514	2.80713
											6.74739	1.44183
											3.0204	3.78992
											4.96901	3.26715
											0.773828	4.87491
											1.02374	1.83403
											0.861006	1.71214
											0.2238	1.82143
											6.56628	1.45403
											7.53065	2.2431
											4.31409	2.35501
											14.4941	0.806816
											8.28354	0.530798
											8.79843	1.35882
											3.92279	1.35987
											2.60644	1.72821
											1.66338	1.55788
											1.36189	1.78196
											1.33626	1.93852
											2.7898	3.20074
											0.798058	1.33651
											2.55969	1.33768
											1.62731	1.23418
											1.84697	1.50434
											0.758413	1.87659
											3.20432	2.52861
											1.05448	1.51749
											2.42293	1.4612
											2.79201	1.99212
											1.58011	2.53008
											0.631667	3.87819
											2.4332	1.37463
											2.255	1.64576
											2.51173	3.00534
											1.27812	6.11951
											3.35037	4.59479
											5.43531	4.44659
											1.91048	3.23913
											2.99132	1.30979
											1.72455	1.71116
											2.20505	2.52281
											3.97481	2.26049
											3.71596	1.46374
											1.78532	1.90589
											1.778	4.0087
											1.07224	2.57995
											3.70248	1.59671
											1.85022	1.93102
											6.25335	2.8198
											9.58162	2.22365
											8.50419	3.69312
											3.21346	4.00994
											2.77481	2.00223
											2.96202	1.52892
											2.19451	5.16076
											3.49	1.72882
											3.41239	2.00919
											4.35299	1.17769
											1.95521	2.56377
											4.79071	4.10458
											6.20856	3.7744
											2.99976	2.0871
											5.89743	2.8299
											7.65232	2.87393
											5.70445	1.15637
											2.47558	1.86097
											2.9095	3.9535
											5.23524	2.20481
											8.0871	3.53266
											3.77713	2.04116
											2.36235	2.70868
											2.65341	2.79665
											1.92495	3.52636
											1.98444	1.58095
											14.9947	2.69713
											7.71537	3.65112
											9.50639	3.07449
											2.98473	3.25798
											0.834697	2.07463
											1.52475	1.63398
											0.872147	1.93099
											4.39112	2.33179
											1.12324	2.12914
											3.09129	5.12483
											4.29192	5.72831
											4.52716	2.92503
											4.49435	3.54527
											1.18999	1.45545
											1.93094	1.65178
											1.69315	2.83504
											6.11514	3.34258
											1.18999	4.3431
											1.93094	2.35251
											1.69315	1.5042
											6.11514	1.71084
											2.5245	2.73737
											8.48771	2.16474
											4.72702	1.82007
											2.24297	2.5307
											6.8399	2.58772
											1.78042	1.90358
											4.91664	3.76829
											4.52171	1.71071
											2.63329	5.81659
											7.76541	1.46665
											5.60012	4.99738
											2.65284	3.14996
											2.81659	4.94084
											11.3004	3.43721
											2.21122	1.48081
											7.51381	2.62908
											9.83658	4.29515
											14.5238	2.04329
											15.685	1.97604
											14.0606	3.17973
											2.75368	3.89753
											7.26697	3.68348
												4.86818
												2.84418
												3.48193
												3.62257
												2.03907
												1.94985
												1.77181
												1.60551
												3.57798
												6.24299
												2.02796
												5.10584
												0.380283
												3.09073
												6.29588
												2.3886
												3.19272
												2.81862
												3.08192
												2.96105
												1.88818
												2.85933
												1.39375
												1.12146
												2.86065
												2.17301
												1.73248
												3.15527
												2.37447
												3.69644
												1.78462
												2.58131
												3.58679
												3.28395
												2.20403
												4.75277
												1.70416
												1.12999
												3.64622
												2.38362
												3.19515
												2.3451
												2.46379
												6.78533
												1.81835
												3.20356

## Sheet: Fig. 7
E				F
Ctrl siRNA	Talpid3 siRNA			Ctrl siRNA	Talpid3 siRNA
1	0.614923			1	0.724357
1	0.589112			1	0.697245
1	0.626522			1	0.726015
I						J
Ctrl	Talpid3KD	Ctrl	Talpid3KD			Ctrl	Talpid3KD	Ctrl	Talpid3KD
1	0.383155	0.665373	0.0422048			1	0.414486	0.548206	0.0234041
1	0.630451	0.541314	0.00821198			1	0.55144	0.611264	0.0410994
1	0.330635	0.816844	0.0450868			1	0.38814	0.360837	0.0230552

## Sheet: Supp 1
B							C
Ctrl siRNA	Fbxw7 siRNA						Ctrl siRNA	Fbxw7 siRNA
77.7	42.3						3.544	2.226
79.8	47.4						2.779	1.929
78.18	45.26						2.905	0.775
							3.432	0.93
							2.648	0.992
							2.666	1.066
							2.586	1.076
							2.26	1.2
							2.982	1.308
							3.552	0.713
							2.327	1.191
							3.62	1.606
							2.646	0.969
							3.33	0.62
							2.251	2.682
							2.57	1.06
							1.798	2.634
							1.996	1.034
							2.84	0.729
							2.566	0.837
							3.208	1.191
							1.999	1.116
							3.267	1.059
							1.736	1.636
							2.364	1.631
							3.588	1.494
							1.979	1.313
							3.511	1.957
							2.069	1.625
							2.554	1.25
							3.576	1.746
							2.277	0.824
							2.466	1.405
							2.022	1.636
							3.108	1.992
							2.997	1.326
							2.579	1.212
							3.099	1.543
							1.593	1.23
							2.473	1.023
							2.925	2.66
							2.583	0.956
							3.088	1.794
							2.111	1.564
							2.754	1.206
							2.1	1.763
							2.016	0.904
							2.892	1.577
							2.093	1.963
							3.092	1.924
							2.928	1.183
							2.42	0.992
							2.607	1.63
							2.138	2.222
							3.155	1.18
							1.106	1.542
							2.862	2.265
							2.262	1.523
							2.286	1.385
							2.587	2.301
							3.201	1.471
							2.88	0.926
							2.582	3.134
							3.224	0.764
							2.385	1.488
							2.771	0.729
							2.97	1.313
							3.946	0.723
							1.441	1.463
							0.864	0.752
							2.262	2.222
							0.9	1.417
							2.719	1.416
							2.463	1.784
							1.158	1.942
							1.987	3.14
							2.842	1.437
							2.743	1.69
							3.213	0.548
							3.214	2.411
							1.771	1.924
							2.849	1.21
							1.863	1.207
							1.93	1.4
							1.913	1.467
							2.417	1.366
							1.775	1.964
							2.721	1.058
							2.501	1.957
							2.53	1.381
							2.501	1.248
							3.478	1.047
							3.494	1.203
							2.519	1.08
							2.613	2.367
							2.319	1.721
							2.877	0.482
							1.932	1.372
							3.04	0.729
							1.731	0.744
							1.936	1.367
							2.304	0.729
							2.981	1.449
							1.43	1.319
							3.182	1.493
							2.527	1.176
							3.131	1.288
							3.379	2.409
							2.747	3.03
							2.854	2.305
							3.111	0.984
							4.653	0.729
							2.61	2.006
							3.263	1.984
							3.607	2.124
							3.023	1.025
							2.697	1.434
							3.044	1.288
							1.773	1.699
							2.383	1.566
							2.891	2.125
							2.036	2.254
							2.151	1.187
							3.109	1.496
							3.019	1.855
							2.987	2.134
							2.776	0.826
							2.632	1.24
							2.646	1.732
							2.597	2.211
							1.53	1.638
							2.232	2.101
							3.127	2.598
							3.117	1.5
							2.201	3.03
							2.984	1.405
							2.529	1.031
							1.924	1.385
							2.003	2.457
							1.828	2.898
							2.063	2.009
							2.043	1.55
							1.896	2.161
							2.565	0.5525
							2.1	2.555
							2.245	1.596
							3.002	1.186
							2.668	1.994
							3.08	2.284
							2.957	1.225
							1.94	1.297
							1.972	1.608
							2.578	1.153
							2.732	0.682
							2.871
							3.232
							2.721
							3.028
							2.97
							2.472
							2.286
							2.769
							2.066
							1.359
							1.488
							2.385
							3.084
							2.343
							2.751
							3.27
							2.215
							2.803
							2.818
							2.529
							2.49
							1.5
							2.271
							2.486
							2.52
							3.239
							2.48
							1.995
							2.232
							0.767
							2.72
							1.736
							2.808
							2.248
							2.744
							1.992
							2.196
							1.984
							2.543
							2.715
							2.581
							2.331
							3.357
							2.58
							3.706
							3.265
							2.017
							0.843
							2.295
							3.175
							3.221
							2.743
							2.542
							1.397
							2.948
							2.893
							2.976
							2.335
							1.974
							2.648
							2.529
							2.372
							3.14
							2.349
							2.005
							2.629
							2.27
							2.217
							3.726
							2.858
							3.293
							2.58
							2.494
							2.794
							0.867
							2.107
							3.205
							3.066
							0.851
							2.808
							1.217
							1.387
							2.297

## Sheet: Supp 2
C									D
	WT			Fbxw7 KO						WT			Fbxw7 KO
Fbxw7	1	1	1	0.376747	0.176369	0.192776			Fbxw7	1	1	1	0.553504	0.481297	0.412272
Runx2	1	1	1	0.514651	0.653685	0.466516			Runx2	1	1	1	0.0373348	0.697372	0.987373
Osx	1	1	1	0.39685	0.616284	0.276433			Osx	1	1	1	0.0118142	0.602904	0.89606
Ocn	1	1	1	1.02574	0.53465	0.0593339			Ocn	1	1	1	0.0272362	2.18859	1.26722
Opnt	1	1	1	0.591179	0.616284	1.05336			Opnt	1	1	1	0.00722226	1.06069	0.658231
Alp	1	1	1	0.347881	0.398228	0.155501			Alp	1	1	1	0.0125312	0.221442	0.357661

## Sheet: Supp 4
B									D
	WT			Fbxw7 KO						WT				Fbxw7 KO
CEBPa	1	1	1	0.855595	1.09429	1.03526			CEBPa	1	1	1	1	1.24833	0.666649	0.91067	1.17691
Adiponectin	1	1	1	0.946058	1.33793	1.18099			Adiponectin	1	1	1	1	1.63014	0.662044	0.78187	1.22688
Pparg	1	1	1	1.46409	1.14472	1.26138			Pparg	1	1	1	1	1.83401	1.38032	0.615572	1.56917

[truncated: 2 more sheets: Supp 7, Supp 9]
